# Supplementary material for: Morphological and Transcriptional Characteristics of the Symbiotic Interaction between Pinus massoniana and Suillus bovinus
Source: J Fungi (Basel). 2022 Nov 3;8(11):1162. doi: 10.3390/jof8111162 (PMC9699607; doi:10.3390/jof8111162)
Supplement: Supplementary file 1 [file jof-08-01162-s001.zip]

Archive with 1 entries (1 files):
- jof-1998856-supplementary.pdf
